# Supplementary material for: Unveiling the Unique Mitogenome Structure of Phylloporus: Implications for Phylogeny and Evolution in Boletaceae
Source: J Fungi (Basel). 2025 Nov 25;11(12):831. doi: 10.3390/jof11120831 (PMC12733429; doi:10.3390/jof11120831)
Supplement: Supplementary file 1 [file jof-11-00831-s001.zip]

Archive with 17 entries (13 files):
- FIG2-repetitive sequences/
- FIG2-repetitive sequences/Table S1-Short tandem repeats.xlsx
- FIG2-repetitive sequences/Table S2-tandem repeats.xlsx
- FIG2-repetitive sequences/Table S3-dispersed repeats.xlsx
- FIG5-Codon usage/
- FIG5-Codon usage/Table S4-Codon usage.xlsx
- FIG6-Structure prediction/
- FIG6-Structure prediction/Figure S1-Austroboletus fusisporus.pdf
- FIG6-Structure prediction/Figure S2-Chalciporus radiatus.pdf
- FIG6-Structure prediction/Figure S3-Chiua viridula.pdf
- FIG6-Structure prediction/Figure S4-Phylloporus rubrosquamosus.pdf
- FIG6-Structure prediction/Figure S5-phylloprous grossus474.pdf
- FIG6-Structure prediction/Figure S6-Phylloprus grossus1301.pdf
- FIG6-Structure prediction/Figure S7-Phylloprus brunneiceps.pdf
- FIG6-Structure prediction/Figure S8-Zangia olivaceobrunnea.pdf
- FIG8-Phylogenetic relationships/
- FIG8-Phylogenetic relationships/Figure S9-Phylogenetic analysis of Phylloporus.pdf
