# Supplementary material for: Unveiling the Unique Mitogenome Structure of Phylloporus: Implications for Phylogeny and Evolution in Boletaceae
Source: J Fungi (Basel). 2025 Nov 25;11(12):831. doi: 10.3390/jof11120831 (PMC12733429; doi:10.3390/jof11120831)
Supplement: Supplementary file 1 [file jof-11-00831-s001.zip › FIG2-repetitive sequences/Table S1-Short tandem repeats.xlsx]

## Sheet: Sheet1
ID	SSR nr.	SSR type	SSR	size	start	end			Chalciporus_radiatus	p1	4
Chalciporus_radiatus	1	p2	(TA)6	12	17570	17581				p2	1
Chalciporus_radiatus	2	p3	(ATC)8	24	22597	22620				p3	1
Chalciporus_radiatus	3	p1	(T)12	12	29587	29598			Chiua_viridula	p1	4
Chalciporus_radiatus	4	p1	(A)10	10	35478	35487				p2	0
Chalciporus_radiatus	5	p1	(T)10	10	38938	38947				p3	1
Chalciporus_radiatus	6	p1	(A)10	10	39641	39650			Austroboletus_fusisporus	p1	12
Chiua_viridula	1	p3	(TCT)5	15	8077	8091				p2	2
Chiua_viridula	2	p1	(A)10	10	14602	14611			Phylloporus_brunneiceps	p1	3
Chiua_viridula	3	p1	(A)10	10	21708	21717				p2	2
Chiua_viridula	4	p1	(T)11	11	22708	22718			Phylloporus_grossus	p1	13
Chiua_viridula	5	p1	(T)11	11	27902	27912				p2	1
Austroboletus_fusisporus	1	p1	(A)10	10	210	219			Phylloporus_grossus(1301)	p1	8
Austroboletus_fusisporus	2	p2	(TA)8	16	372	387				p2	1
Austroboletus_fusisporus	3	p2	(TA)6	12	499	510			Phylloporus_rubrosquamosus	p1	12
Austroboletus_fusisporus	4	p1	(T)11	11	1996	2006				p2	1
Austroboletus_fusisporus	5	p1	(A)10	10	3053	3062			Phylloporus_luxiensis	p1	8
Austroboletus_fusisporus	6	p1	(T)10	10	6448	6457				p2	3
Austroboletus_fusisporus	7	p1	(T)11	11	8225	8235			Zangia_olivaceobrunnea	p1	10
Austroboletus_fusisporus	8	p1	(T)11	11	8338	8348				p2	1
Austroboletus_fusisporus	9	p1	(A)11	11	13328	13338				p3	1
Austroboletus_fusisporus	10	p1	(T)13	13	13450	13462
Austroboletus_fusisporus	11	p1	(A)12	12	25224	25235
Austroboletus_fusisporus	12	p1	(A)10	10	25654	25663
Austroboletus_fusisporus	13	p1	(A)13	13	26627	26639
Austroboletus_fusisporus	14	p1	(A)12	12	27011	27022
Phylloporus_brunneiceps	1	p2	(TA)6	12	1722	1733
Phylloporus_brunneiceps	2	p2	(AT)6	12	5279	5290
Phylloporus_brunneiceps	3	p1	(T)10	10	19693	19702
Phylloporus_brunneiceps	4	p1	(T)12	12	20091	20102
Phylloporus_brunneiceps	5	p1	(T)10	10	32655	32664
Phylloporus_grossus(474)	1	p2	(TA)6	12	1827	1838
Phylloporus_grossus(474)	2	p1	(T)10	10	3903	3912
Phylloporus_grossus(474)	3	p1	(T)13	13	5419	5431
Phylloporus_grossus(474)	4	p1	(T)12	12	5580	5591
Phylloporus_grossus(474)	5	p1	(A)11	11	9683	9693
Phylloporus_grossus(474)	6	p1	(T)16	16	10804	10819
Phylloporus_grossus(474)	7	p1	(T)11	11	15520	15530
Phylloporus_grossus(474)	8	p1	(A)10	10	16801	16810
Phylloporus_grossus(474)	9	p1	(T)10	10	17044	17053
Phylloporus_grossus(474)	10	p1	(A)10	10	17468	17477
Phylloporus_grossus(474)	11	p1	(T)10	10	21814	21823
Phylloporus_grossus(474)	12	p1	(A)11	11	27567	27577
Phylloporus_grossus(474)	13	p1	(T)10	10	29267	29276
Phylloporus_grossus(474)	14	p1	(T)11	11	33499	33509
Phylloporus_grossus(1301)	1	p1	(T)11	11	6652	6662
Phylloporus_grossus(1301)	2	p1	(A)11	11	6783	6793
Phylloporus_grossus(1301)	3	p1	(T)10	10	22806	22815
Phylloporus_grossus(1301)	4	p1	(A)11	11	25979	25989
Phylloporus_grossus(1301)	5	p2	(TA)6	12	26238	26249
Phylloporus_grossus(1301)	6	p1	(T)10	10	28314	28323
Phylloporus_grossus(1301)	7	p1	(T)10	10	29339	29348
Phylloporus_grossus(1301)	8	p1	(T)11	11	29829	29839
Phylloporus_grossus(1301)	9	p1	(T)17	17	35487	35503
Phylloporus_rubrosquamosus	1	p1	(T)10	10	5922	5931
Phylloporus_rubrosquamosus	2	p1	(A)11	11	9113	9123
Phylloporus_rubrosquamosus	3	p2	(TA)6	12	9369	9380
Phylloporus_rubrosquamosus	4	p1	(T)10	10	11445	11454
Phylloporus_rubrosquamosus	5	p1	(T)13	13	12961	12973
Phylloporus_rubrosquamosus	6	p1	(T)11	11	13122	13132
Phylloporus_rubrosquamosus	7	p1	(A)10	10	17755	17764
Phylloporus_rubrosquamosus	8	p1	(T)14	14	18875	18888
Phylloporus_rubrosquamosus	9	p1	(T)11	11	23589	23599
Phylloporus_rubrosquamosus	10	p1	(T)11	11	25110	25120
Phylloporus_rubrosquamosus	11	p1	(A)10	10	25535	25544
Phylloporus_rubrosquamosus	12	p1	(T)10	10	29881	29890
Phylloporus_rubrosquamosus	13	p1	(A)14	14	35634	35647
Phylloporus_luxiensis	1	p2	(TA)7	14	1726	1739
Phylloporus_luxiensis	2	p1	(A)10	10	3622	3631
Phylloporus_luxiensis	3	p2	(AT)6	12	6306	6317
Phylloporus_luxiensis	4	p1	(T)11	11	9399	9409
Phylloporus_luxiensis	5	p1	(T)10	10	13715	13724
Phylloporus_luxiensis	6	p1	(T)10	10	17657	17666
Phylloporus_luxiensis	7	p2	(TA)6	12	17872	17883
Phylloporus_luxiensis	8	p1	(T)11	11	18320	18330
Phylloporus_luxiensis	9	p1	(A)10	10	19741	19750
Phylloporus_luxiensis	10	p1	(T)10	10	23066	23075
Phylloporus_luxiensis	11	p1	(T)14	14	34423	34436
Zangia_olivaceobrunnea	1	p1	(T)27	27	1118	1144
Zangia_olivaceobrunnea	2	p1	(T)10	10	3614	3623
Zangia_olivaceobrunnea	3	p1	(A)14	14	7445	7458
Zangia_olivaceobrunnea	4	p1	(A)13	13	21282	21294
Zangia_olivaceobrunnea	5	p2	(TA)6	12	22293	22304
Zangia_olivaceobrunnea	6	c	(A)12gtaattaataaataattacttatttactttttaaaaaatattattata(T)12	72	22432	22503
Zangia_olivaceobrunnea	7	p1	(T)10	10	27064	27073
Zangia_olivaceobrunnea	8	p1	(T)13	13	27577	27589
Zangia_olivaceobrunnea	9	p1	(T)10	10	28590	28599
Zangia_olivaceobrunnea	10	p1	(A)12	12	30980	30991
Zangia_olivaceobrunnea	11	p1	(A)12	12	31253	31264
Zangia_olivaceobrunnea	12	p1	(A)11	11	32758	32768
Zangia_olivaceobrunnea	13	p3	(TCT)5	15	35350	35364

## Sheet: Sheet2
Phylloporus_grossus	p1	13
	p2	1
	p3	0
Phylloporus_grossus(1301)	p1	8
	p2	1
	p3	0
Phylloporus_brunneiceps	p1	3
	p2	2
	p3	0
Phylloporus_rubrosquamosus	p1	12
	p2	1
	p3	0
Phylloporus_luxiensis	p1	8
	p2	3
	p3	0
Chiua_viridula	p1	4
	p2	0
	p3	1
Austroboletus_fusisporus	p1	12
	p2	2
	p3	0
Zangia_olivaceobrunnea	p1	10
	p2	1
	p3	1
Chalciporus_radiatus	p1	4
	p2	1
	p3	1

## Sheet: Sheet3
	单核苷酸	双核苷酸	三核苷酸
Phylloporus grossus	13	1	0	14
Phylloporus grossus(1301)	8	1	0	9
Phylloporus rubrosquamosus	12	1	0	13
Phylloporus brunneiceps	3	2	0	5
Phylloporus luxiensis	8	3	0	11
Chiua viridula	4	0	1	5
Austroboletus fusisporus	12	2	0	14
Zangia olivaceobrunnea	10	1	1	12
Chalciporus radiatus	4	1	1	6
	74	12	3	89
	0.8314	0.1348	0.0337
Phylloporusgrossus
Phylloporusgrossus(1301)
Phylloporusrubrosquamosus
Phylloporusbrunneiceps
Phylloporusluxiensis
Chiuaviridula
Austroboletusfusisporus
Zangiaolivaceobrunnea
Chalciporusradiatus
