# Supplementary material for: Unveiling the Unique Mitogenome Structure of Phylloporus: Implications for Phylogeny and Evolution in Boletaceae
Source: J Fungi (Basel). 2025 Nov 25;11(12):831. doi: 10.3390/jof11120831 (PMC12733429; doi:10.3390/jof11120831)
Supplement: Supplementary file 1 [file jof-11-00831-s001.zip › FIG2-repetitive sequences/Table S2-tandem repeats.xlsx]

## Sheet: Sheet1
Sequence Index	Sequence Description	Number of Repeats
1	Chalciporus radiatus	27
2	Chiua viridula	15
3	Austroboletus fusisporus	5
4	Phylloporus brunneiceps	6
5	Phylloporus grossus(474)	3
6	Phylloporus grossus(1301)	3
7	Phylloporus rubrosquamosus	4
8	Phylloporus luxiensis	16
9	Zangia olivaceobrunnea	7
		86
