# Supplementary material for: Unveiling the Unique Mitogenome Structure of Phylloporus: Implications for Phylogeny and Evolution in Boletaceae
Source: J Fungi (Basel). 2025 Nov 25;11(12):831. doi: 10.3390/jof11120831 (PMC12733429; doi:10.3390/jof11120831)
Supplement: Supplementary file 1 [file jof-11-00831-s001.zip › FIG2-repetitive sequences/Table S3-dispersed repeats.xlsx]

## Sheet: Sheet1
	Chalciporus radiatus	Chiua viridula	Austroboletus fusisporus	Phylloporus brunneiceps	Phylloporus grossus	Phylloporus grossus	Phylloporus rubrosquamosus	Phylloporus luxiensis	Zangia olivaceobrunnea
	P	P	R	P	P	P	P	R	P
	F	F	P	P	F	R	F	R	R
	F	P	R	P	P	R	R	F	P
	F	F	P	F	R	P	P	R	R
	P	F	R	R	F	F	C	R	F
	F	P	P	P	P	F	F	R	R
	P	P	P	P	P	C	P	F	R
	P	F	R	F	R	C	C	P	F
	P	P	R	R	R	F	R	P	R
	F	P	F	P	F	R	R	F	R
	F	P	R	R	C	P	F	P	R
	F	R	R	P	P	F	F	R	F
	P	R	P	R	F	F	F	R	R
	R	P	P	P	F	R	P	R	P
	R	P	F	R	F	F	F	P	R
	P	P	P	R	F	R	R	C	F
	R	R	C	F	F	R	F	C	R
	R	P	F	P	R	F	P	P	R
	F	P	P	C	P	F	F	R	F
	F	P	F	R	P	P	R	C	R
	F	F	P	R	R	P	P	P	F
	P	P	C	F	F	R	P	P	P
	F	R	F	R	R	R	P	P	R
	R	R	P	P	R	P	R	R	F
	P	R	P	C	P	R	R	R	R
	P	P	F	P	C	P	F	R	R
	C	C	P	C	F	P	R	F	R
	F	F	R	R	F	F	F	F	R
	F	P	R	R	P	R	F	P	R
	R	P	C	F	R	F	C	R	F
	R	P	C	C	C	F	F	C	R
	F	P	P	C	P	C	F	F	P
	P	P	C	P	F	F	P	F	F
	C	P	C	P	F	F	R	R	P
	P	P	P	R	F	R	C	R	P
	P	P	R	R	F	F	F	F	F
	P	P	P	P	P	F	F	R	P
	P	P	R	F	R	R	P	R	R
	P	R	R	C	P	R	R	F	P
	P	C	R	R	F	F	P	C	R
	R	C	R	C	R	F	R	R	F
	C	C	F	R	R	R	P	R	R
	R	P	P	F	C	R	R	R	R
	R	P	R	F	C	F	R	C	F
	R	C	R	R	F	C	F	C	F
	C	F	P	P	C	C	F	F	R
	R	F	R	R	C	P	C	R	R
	P	R	F	F	F	F	F	P	R
	C	P	C	R	F	R	C	F	F
	C	P	R	F	P	P	P	F	R
	Chalciporus radiatus	Chiua viridula	Austroboletus fusisporus	Phylloporus brunneiceps	Phylloporus grossus	Phylloporus grossus	Phylloporus rubrosquamosus	Phylloporus luxiensis	Zangia olivaceobrunnea
F	14	8	8	10	19	19	18	12	14
R	12	8	17	18	11	16	13	20	27
C	6	5	7	7	7	5	6	7	0
P	17	27	16	12	11	9	12	10	7

## Sheet: Sheet2
	Forward	Reverse	Complement	Palindromic
Chalciporus radiatus	14	12	6	17
Chiua viridula	8	8	5	27
Austroboletus fusisporus	8	17	7	16
Phylloporus brunneiceps	10	18	7	12
Phylloporus grossus	19	11	7	11
Phylloporus grossus	19	13	6	12
Phylloporus rubrosquamosus	18	16	5	9
Phylloporus luxiensis	12	20	7	10
Zangia olivaceobrunnea	14	27	0	7

## Sheet: Sheet3
	Forward	Reverse	Complement	Palindromic
Phylloporus grossus	19	11	7	11
Phylloporus grossus	19	13	6	12
Phylloporus rubrosquamosus	18	16	5	9
Phylloporus brunneiceps	10	18	7	12
Phylloporus luxiensis	12	20	7	10
Chiua viridula	8	8	5	27
Austroboletus fusisporus	8	17	7	16
Zangia olivaceobrunnea	14	27	0	7
Chalciporus radiatus	14	12	6	17
Phylloporusgrossus
Phylloporusgrossus
Phylloporusrubrosquamosus
Phylloporusbrunneiceps
Phylloporusluxiensis
Chiuaviridula
Austroboletusfusisporus
Zangiaolivaceobrunnea
Chalciporusradiatus
