# Supplementary material for: Unveiling the Unique Mitogenome Structure of Phylloporus: Implications for Phylogeny and Evolution in Boletaceae
Source: J Fungi (Basel). 2025 Nov 25;11(12):831. doi: 10.3390/jof11120831 (PMC12733429; doi:10.3390/jof11120831)
Supplement: Supplementary file 1 [file jof-11-00831-s001.zip › FIG5-Codon usage/Table S4-Codon usage.xlsx]

## Sheet: Sheet1
Codon U	sage resul	ts
Results	for 44823	residue	sequence "Chalc	iporus radiatus" starting "CTTTAAACAA"
AmAcid	Codon	Number	/1000	Fraction ..
Ala	GCG	8	0.54	0.03
Ala	GCA	76	5.09	0.3
Ala	GCT	145	9.7	0.56
Ala	GCC	28	1.87	0.11
Cys	TGT	201	13.45	0.7
Cys	TGC	87	5.82	0.3
Asp	GAT	246	16.46	0.81
Asp	GAC	57	3.82	0.19
Glu	GAG	62	4.15	0.19
Glu	GAA	261	17.47	0.81
Phe	TTT	980	65.59	0.8
Phe	TTC	248	16.6	0.2
Gly	GGG	31	2.07	0.11
Gly	GGA	104	6.96	0.37
Gly	GGT	123	8.23	0.44
Gly	GGC	22	1.47	0.08
His	CAT	193	12.92	0.83
His	CAC	39	2.61	0.17
Ile	ATA	842	56.35	0.42
Ile	ATT	960	64.25	0.48
Ile	ATC	212	14.19	0.11
Lys	AAG	211	14.12	0.19
Lys	AAA	910	60.91	0.81
Leu	TTG	246	16.46	0.13
Leu	TTA	997	66.73	0.52
Leu	CTG	89	5.96	0.05
Leu	CTA	267	17.87	0.14
Leu	CTT	237	15.86	0.12
Leu	CTC	79	5.29	0.04
Met	ATG	204	13.65	1
Asn	AAT	1045	69.94	0.85
Asn	AAC	190	12.72	0.15
Pro	CCG	16	1.07	0.05
Pro	CCA	116	7.76	0.38
Pro	CCT	119	7.96	0.39
Pro	CCC	51	3.41	0.17
Gln	CAG	88	5.89	0.3
Gln	CAA	208	13.92	0.7
Arg	AGG	104	6.96	0.25
Arg	AGA	208	13.92	0.51
Arg	CGG	18	1.2	0.04
Arg	CGA	40	2.68	0.1
Arg	CGT	28	1.87	0.07
Arg	CGC	10	0.67	0.02
Ser	AGT	218	14.59	0.23
Ser	AGC	86	5.76	0.09
Ser	TCG	29	1.94	0.03
Ser	TCA	214	14.32	0.23
Ser	TCT	276	18.47	0.29
Ser	TCC	124	8.3	0.13
Thr	ACG	36	2.41	0.07
Thr	ACA	170	11.38	0.31
Thr	ACT	230	15.39	0.42
Thr	ACC	111	7.43	0.2
Val	GTG	56	3.75	0.11
Val	GTA	221	14.79	0.42
Val	GTT	207	13.85	0.39
Val	GTC	45	3.01	0.09
Trp	TGG	97	6.49	0.37
Trp	TGA	168	11.24	0.63
Tyr	TAT	907	60.71	0.81
Tyr	TAC	215	14.39	0.19
End	TAG	238	15.93	0.21
End	TAA	887	59.37	0.79
Results	for 32641	residue	sequence "Chiua	viridula" starting "CATGAAGGGT"
AmAcid	Codon	Number	/1000	Fraction ..
Ala	GCG	13	1.19	0.1
Ala	GCA	44	4.04	0.35
Ala	GCT	51	4.69	0.41
Ala	GCC	16	1.47	0.13
Cys	TGT	173	15.9	0.67
Cys	TGC	84	7.72	0.33
Asp	GAT	168	15.44	0.79
Asp	GAC	44	4.04	0.21
Glu	GAG	67	6.16	0.25
Glu	GAA	199	18.29	0.75
Phe	TTT	599	55.06	0.77
Phe	TTC	183	16.82	0.23
Gly	GGG	38	3.49	0.19
Gly	GGA	57	5.24	0.29
Gly	GGT	73	6.71	0.37
Gly	GGC	27	2.48	0.14
His	CAT	139	12.78	0.76
His	CAC	43	3.95	0.24
Ile	ATA	554	50.92	0.39
Ile	ATT	698	64.15	0.49
Ile	ATC	169	15.53	0.12
Lys	AAG	220	20.22	0.29
Lys	AAA	533	48.99	0.71
Leu	TTG	167	15.35	0.12
Leu	TTA	632	58.09	0.46
Leu	CTG	68	6.25	0.05
Leu	CTA	189	17.37	0.14
Leu	CTT	242	22.24	0.18
Leu	CTC	68	6.25	0.05
Met	ATG	144	13.24	1
Asn	AAT	705	64.8	0.82
Asn	AAC	160	14.71	0.18
Pro	CCG	15	1.38	0.09
Pro	CCA	61	5.61	0.37
Pro	CCT	62	5.7	0.37
Pro	CCC	28	2.57	0.17
Gln	CAG	69	6.34	0.31
Gln	CAA	153	14.06	0.69
Arg	AGG	134	12.32	0.36
Arg	AGA	162	14.89	0.43
Arg	CGG	12	1.1	0.03
Arg	CGA	30	2.76	0.08
Arg	CGT	27	2.48	0.07
Arg	CGC	9	0.83	0.02
Ser	AGT	184	16.91	0.24
Ser	AGC	130	11.95	0.17
Ser	TCG	39	3.58	0.05
Ser	TCA	119	10.94	0.16
Ser	TCT	198	18.2	0.26
Ser	TCC	89	8.18	0.12
Thr	ACG	26	2.39	0.08
Thr	ACA	101	9.28	0.3
Thr	ACT	127	11.67	0.37
Thr	ACC	85	7.81	0.25
Val	GTG	78	7.17	0.18
Val	GTA	162	14.89	0.37
Val	GTT	147	13.51	0.34
Val	GTC	49	4.5	0.11
Trp	TGG	106	9.74	0.39
Trp	TGA	163	14.98	0.61
Tyr	TAT	687	63.14	0.8
Tyr	TAC	172	15.81	0.2
End	TAG	247	22.7	0.28
End	TAA	642	59.01	0.72
Results	for 30801	residue	sequence "Austr	oboletus fusisporus" starting "AGTTATACTT"
AmAcid	Codon	Number	/1000	Fraction ..
Ala	GCG	8	0.78	0.04
Ala	GCA	55	5.36	0.31
Ala	GCT	91	8.86	0.51
Ala	GCC	24	2.34	0.13
Cys	TGT	150	14.61	0.72
Cys	TGC	57	5.55	0.28
Asp	GAT	154	15	0.76
Asp	GAC	48	4.68	0.24
Glu	GAG	66	6.43	0.27
Glu	GAA	179	17.43	0.73
Phe	TTT	529	51.52	0.75
Phe	TTC	177	17.24	0.25
Gly	GGG	25	2.43	0.13
Gly	GGA	70	6.82	0.36
Gly	GGT	82	7.99	0.42
Gly	GGC	20	1.95	0.1
His	CAT	161	15.68	0.73
His	CAC	61	5.94	0.27
Ile	ATA	571	55.62	0.43
Ile	ATT	591	57.56	0.45
Ile	ATC	160	15.58	0.12
Lys	AAG	170	16.56	0.25
Lys	AAA	518	50.45	0.75
Leu	TTG	176	17.14	0.14
Leu	TTA	588	57.27	0.45
Leu	CTG	78	7.6	0.06
Leu	CTA	210	20.45	0.16
Leu	CTT	181	17.63	0.14
Leu	CTC	62	6.04	0.05
Met	ATG	119	11.59	1
Asn	AAT	597	58.15	0.79
Asn	AAC	156	15.19	0.21
Pro	CCG	18	1.75	0.09
Pro	CCA	81	7.89	0.39
Pro	CCT	85	8.28	0.41
Pro	CCC	24	2.34	0.12
Gln	CAG	82	7.99	0.35
Gln	CAA	151	14.71	0.65
Arg	AGG	81	7.89	0.22
Arg	AGA	207	20.16	0.56
Arg	CGG	11	1.07	0.03
Arg	CGA	40	3.9	0.11
Arg	CGT	21	2.05	0.06
Arg	CGC	9	0.88	0.02
Ser	AGT	161	15.68	0.24
Ser	AGC	95	9.25	0.14
Ser	TCG	37	3.6	0.05
Ser	TCA	119	11.59	0.17
Ser	TCT	171	16.66	0.25
Ser	TCC	97	9.45	0.14
Thr	ACG	23	2.24	0.05
Thr	ACA	113	11.01	0.26
Thr	ACT	191	18.6	0.45
Thr	ACC	100	9.74	0.23
Val	GTG	43	4.19	0.12
Val	GTA	146	14.22	0.41
Val	GTT	132	12.86	0.37
Val	GTC	32	3.12	0.09
Trp	TGG	58	5.65	0.28
Trp	TGA	151	14.71	0.72
Tyr	TAT	557	54.25	0.76
Tyr	TAC	176	17.14	0.24
End	TAG	191	18.6	0.21
End	TAA	730	71.1	0.79
Results	for 38908	residue	sequence "Phyll	oporus brunneiceps" starting "CTTTAAAAAA"
AmAcid	Codon	Number	/1000	Fraction ..
Ala	GCG	16	1.23	0.06
Ala	GCA	78	6.01	0.28
Ala	GCT	146	11.26	0.53
Ala	GCC	34	2.62	0.12
Cys	TGT	156	12.03	0.69
Cys	TGC	69	5.32	0.31
Asp	GAT	206	15.88	0.82
Asp	GAC	46	3.55	0.18
Glu	GAG	67	5.17	0.21
Glu	GAA	251	19.35	0.79
Phe	TTT	744	57.37	0.73
Phe	TTC	272	20.97	0.27
Gly	GGG	47	3.62	0.14
Gly	GGA	138	10.64	0.4
Gly	GGT	143	11.03	0.41
Gly	GGC	18	1.39	0.05
His	CAT	169	13.03	0.76
His	CAC	52	4.01	0.24
Ile	ATA	716	55.21	0.42
Ile	ATT	734	56.6	0.43
Ile	ATC	240	18.51	0.14
Lys	AAG	202	15.58	0.25
Lys	AAA	622	47.96	0.75
Leu	TTG	181	13.96	0.11
Leu	TTA	895	69.01	0.55
Leu	CTG	82	6.32	0.05
Leu	CTA	181	13.96	0.11
Leu	CTT	218	16.81	0.13
Leu	CTC	58	4.47	0.04
Met	ATG	187	14.42	1
Asn	AAT	705	54.36	0.8
Asn	AAC	174	13.42	0.2
Pro	CCG	14	1.08	0.06
Pro	CCA	65	5.01	0.28
Pro	CCT	120	9.25	0.52
Pro	CCC	33	2.54	0.14
Gln	CAG	69	5.32	0.24
Gln	CAA	216	16.66	0.76
Arg	AGG	107	8.25	0.25
Arg	AGA	214	16.5	0.49
Arg	CGG	25	1.93	0.06
Arg	CGA	39	3.01	0.09
Arg	CGT	33	2.54	0.08
Arg	CGC	16	1.23	0.04
Ser	AGT	249	19.2	0.26
Ser	AGC	83	6.4	0.09
Ser	TCG	36	2.78	0.04
Ser	TCA	194	14.96	0.2
Ser	TCT	325	25.06	0.33
Ser	TCC	87	6.71	0.09
Thr	ACG	22	1.7	0.04
Thr	ACA	185	14.26	0.36
Thr	ACT	230	17.73	0.44
Thr	ACC	83	6.4	0.16
Val	GTG	78	6.01	0.13
Val	GTA	262	20.2	0.43
Val	GTT	220	16.96	0.36
Val	GTC	52	4.01	0.08
Trp	TGG	132	10.18	0.46
Trp	TGA	157	12.11	0.54
Tyr	TAT	682	52.59	0.79
Tyr	TAC	177	13.65	0.21
End	TAG	262	20.2	0.29
End	TAA	655	50.51	0.71
Results	for 35117	residue	sequence "Phyll	oporus grossus(474)" starting "CTAAATTTGG"
AmAcid	Codon	Number	/1000	Fraction ..
Ala	GCG	7	0.6	0.05
Ala	GCA	54	4.61	0.41
Ala	GCT	56	4.78	0.43
Ala	GCC	14	1.2	0.11
Cys	TGT	160	13.67	0.68
Cys	TGC	75	6.41	0.32
Asp	GAT	186	15.89	0.84
Asp	GAC	35	2.99	0.16
Glu	GAG	81	6.92	0.3
Glu	GAA	186	15.89	0.7
Phe	TTT	621	53.05	0.78
Phe	TTC	176	15.04	0.22
Gly	GGG	50	4.27	0.19
Gly	GGA	67	5.72	0.26
Gly	GGT	119	10.17	0.45
Gly	GGC	26	2.22	0.1
His	CAT	146	12.47	0.73
His	CAC	55	4.7	0.27
Ile	ATA	530	45.28	0.37
Ile	ATT	695	59.38	0.49
Ile	ATC	197	16.83	0.14
Lys	AAG	226	19.31	0.28
Lys	AAA	586	50.06	0.72
Leu	TTG	204	17.43	0.12
Leu	TTA	696	59.46	0.43
Leu	CTG	126	10.76	0.08
Leu	CTA	251	21.44	0.15
Leu	CTT	276	23.58	0.17
Leu	CTC	82	7.01	0.05
Met	ATG	177	15.12	1
Asn	AAT	619	52.88	0.79
Asn	AAC	160	13.67	0.21
Pro	CCG	23	1.96	0.12
Pro	CCA	49	4.19	0.26
Pro	CCT	82	7.01	0.43
Pro	CCC	35	2.99	0.19
Gln	CAG	123	10.51	0.4
Gln	CAA	182	15.55	0.6
Arg	AGG	103	8.8	0.28
Arg	AGA	170	14.52	0.46
Arg	CGG	18	1.54	0.05
Arg	CGA	39	3.33	0.11
Arg	CGT	28	2.39	0.08
Arg	CGC	13	1.11	0.04
Ser	AGT	177	15.12	0.23
Ser	AGC	95	8.12	0.12
Ser	TCG	42	3.59	0.05
Ser	TCA	155	13.24	0.2
Ser	TCT	221	18.88	0.29
Ser	TCC	79	6.75	0.1
Thr	ACG	34	2.9	0.09
Thr	ACA	138	11.79	0.35
Thr	ACT	152	12.99	0.39
Thr	ACC	65	5.55	0.17
Val	GTG	80	6.83	0.16
Val	GTA	175	14.95	0.35
Val	GTT	195	16.66	0.39
Val	GTC	53	4.53	0.11
Trp	TGG	93	7.95	0.35
Trp	TGA	175	14.95	0.65
Tyr	TAT	745	63.65	0.81
Tyr	TAC	180	15.38	0.19
End	TAG	322	27.51	0.31
End	TAA	725	61.94	0.69
Results	for 35591	residue	sequence "Phyll	oporus grossus(1301)" starting "CAAACTAAGT"
AmAcid	Codon	Number	/1000	Fraction ..
Ala	GCG	10	0.84	0.05
Ala	GCA	61	5.14	0.3
Ala	GCT	109	9.19	0.55
Ala	GCC	20	1.69	0.1
Cys	TGT	129	10.87	0.72
Cys	TGC	50	4.21	0.28
Asp	GAT	204	17.2	0.86
Asp	GAC	34	2.87	0.14
Glu	GAG	89	7.5	0.29
Glu	GAA	214	18.04	0.71
Phe	TTT	596	50.24	0.76
Phe	TTC	184	15.51	0.24
Gly	GGG	46	3.88	0.15
Gly	GGA	113	9.53	0.38
Gly	GGT	124	10.45	0.41
Gly	GGC	17	1.43	0.06
His	CAT	174	14.67	0.74
His	CAC	61	5.14	0.26
Ile	ATA	641	54.03	0.44
Ile	ATT	653	55.05	0.45
Ile	ATC	150	12.64	0.1
Lys	AAG	198	16.69	0.26
Lys	AAA	558	47.04	0.74
Leu	TTG	184	15.51	0.1
Leu	TTA	873	73.59	0.49
Leu	CTG	129	10.87	0.07
Leu	CTA	256	21.58	0.14
Leu	CTT	274	23.1	0.15
Leu	CTC	78	6.58	0.04
Met	ATG	182	15.34	1
Asn	AAT	615	51.84	0.81
Asn	AAC	140	11.8	0.19
Pro	CCG	16	1.35	0.08
Pro	CCA	60	5.06	0.29
Pro	CCT	98	8.26	0.47
Pro	CCC	33	2.78	0.16
Gln	CAG	118	9.95	0.37
Gln	CAA	203	17.11	0.63
Arg	AGG	71	5.98	0.22
Arg	AGA	159	13.4	0.49
Arg	CGG	23	1.94	0.07
Arg	CGA	27	2.28	0.08
Arg	CGT	32	2.7	0.1
Arg	CGC	13	1.1	0.04
Ser	AGT	163	13.74	0.22
Ser	AGC	56	4.72	0.07
Ser	TCG	50	4.21	0.07
Ser	TCA	197	16.61	0.26
Ser	TCT	237	19.98	0.31
Ser	TCC	50	4.21	0.07
Thr	ACG	36	3.03	0.09
Thr	ACA	150	12.64	0.38
Thr	ACT	164	13.82	0.41
Thr	ACC	46	3.88	0.12
Val	GTG	90	7.59	0.15
Val	GTA	249	20.99	0.41
Val	GTT	230	19.39	0.38
Val	GTC	42	3.54	0.07
Trp	TGG	111	9.36	0.45
Trp	TGA	134	11.3	0.55
Tyr	TAT	698	58.84	0.81
Tyr	TAC	160	13.49	0.19
End	TAG	289	24.36	0.29
End	TAA	692	58.33	0.71
Results	for 35647	residue	sequence "Phyll	oporus rubrosquamosus" starting "TTGGAAAATA"
AmAcid	Codon	Number	/1000	Fraction ..
Ala	GCG	12	1.01	0.08
Ala	GCA	53	4.46	0.34
Ala	GCT	72	6.06	0.46
Ala	GCC	21	1.77	0.13
Cys	TGT	160	13.47	0.69
Cys	TGC	72	6.06	0.31
Asp	GAT	176	14.81	0.78
Asp	GAC	50	4.21	0.22
Glu	GAG	79	6.65	0.3
Glu	GAA	182	15.32	0.7
Phe	TTT	681	57.31	0.78
Phe	TTC	195	16.41	0.22
Gly	GGG	47	3.96	0.17
Gly	GGA	83	6.99	0.3
Gly	GGT	117	9.85	0.43
Gly	GGC	28	2.36	0.1
His	CAT	143	12.04	0.69
His	CAC	63	5.3	0.31
Ile	ATA	576	48.48	0.38
Ile	ATT	734	61.77	0.49
Ile	ATC	192	16.16	0.13
Lys	AAG	221	18.6	0.27
Lys	AAA	606	51	0.73
Leu	TTG	204	17.17	0.13
Leu	TTA	702	59.08	0.44
Leu	CTG	104	8.75	0.07
Leu	CTA	230	19.36	0.15
Leu	CTT	273	22.98	0.17
Leu	CTC	70	5.89	0.04
Met	ATG	193	16.24	1
Asn	AAT	685	57.65	0.78
Asn	AAC	190	15.99	0.22
Pro	CCG	9	0.76	0.05
Pro	CCA	53	4.46	0.28
Pro	CCT	92	7.74	0.48
Pro	CCC	36	3.03	0.19
Gln	CAG	113	9.51	0.37
Gln	CAA	192	16.16	0.63
Arg	AGG	122	10.27	0.3
Arg	AGA	193	16.24	0.47
Arg	CGG	16	1.35	0.04
Arg	CGA	33	2.78	0.08
Arg	CGT	34	2.86	0.08
Arg	CGC	14	1.18	0.03
Ser	AGT	186	15.65	0.23
Ser	AGC	99	8.33	0.12
Ser	TCG	51	4.29	0.06
Ser	TCA	140	11.78	0.17
Ser	TCT	252	21.21	0.31
Ser	TCC	83	6.99	0.1
Thr	ACG	32	2.69	0.09
Thr	ACA	129	10.86	0.34
Thr	ACT	157	13.21	0.42
Thr	ACC	58	4.88	0.15
Val	GTG	82	6.9	0.16
Val	GTA	174	14.64	0.35
Val	GTT	189	15.91	0.38
Val	GTC	55	4.63	0.11
Trp	TGG	93	7.83	0.39
Trp	TGA	146	12.29	0.61
Tyr	TAT	658	55.38	0.79
Tyr	TAC	177	14.9	0.21
End	TAG	321	27.02	0.32
End	TAA	679	57.15	0.68
Results	for 35648	residue	sequence "Phyll	oporus luxiensis" starting "CTTTAAAAAA"
AmAcid	Codon	Number	/1000	Fraction ..
Ala	GCG	16	1.35	0.07
Ala	GCA	66	5.55	0.3
Ala	GCT	114	9.59	0.51
Ala	GCC	26	2.19	0.12
Cys	TGT	186	15.65	0.66
Cys	TGC	95	8	0.34
Asp	GAT	189	15.91	0.77
Asp	GAC	55	4.63	0.23
Glu	GAG	77	6.48	0.27
Glu	GAA	212	17.84	0.73
Phe	TTT	700	58.91	0.79
Phe	TTC	190	15.99	0.21
Gly	GGG	41	3.45	0.15
Gly	GGA	103	8.67	0.37
Gly	GGT	111	9.34	0.39
Gly	GGC	27	2.27	0.1
His	CAT	125	10.52	0.75
His	CAC	42	3.53	0.25
Ile	ATA	558	46.96	0.38
Ile	ATT	719	60.51	0.49
Ile	ATC	182	15.32	0.12
Lys	AAG	202	17	0.25
Lys	AAA	607	51.09	0.75
Leu	TTG	148	12.46	0.1
Leu	TTA	764	64.3	0.53
Leu	CTG	74	6.23	0.05
Leu	CTA	170	14.31	0.12
Leu	CTT	225	18.94	0.16
Leu	CTC	68	5.72	0.05
Met	ATG	152	12.79	1
Asn	AAT	640	53.86	0.78
Asn	AAC	180	15.15	0.22
Pro	CCG	23	1.94	0.1
Pro	CCA	64	5.39	0.29
Pro	CCT	98	8.25	0.44
Pro	CCC	39	3.28	0.17
Gln	CAG	61	5.13	0.27
Gln	CAA	167	14.05	0.73
Arg	AGG	124	10.44	0.29
Arg	AGA	216	18.18	0.5
Arg	CGG	20	1.68	0.05
Arg	CGA	28	2.36	0.07
Arg	CGT	27	2.27	0.06
Arg	CGC	13	1.09	0.03
Ser	AGT	218	18.35	0.26
Ser	AGC	104	8.75	0.12
Ser	TCG	42	3.53	0.05
Ser	TCA	174	14.64	0.21
Ser	TCT	214	18.01	0.25
Ser	TCC	91	7.66	0.11
Thr	ACG	41	3.45	0.09
Thr	ACA	172	14.48	0.37
Thr	ACT	170	14.31	0.37
Thr	ACC	78	6.56	0.17
Val	GTG	68	5.72	0.13
Val	GTA	199	16.75	0.38
Val	GTT	204	17.17	0.39
Val	GTC	49	4.12	0.09
Trp	TGG	134	11.28	0.47
Trp	TGA	152	12.79	0.53
Tyr	TAT	714	60.09	0.79
Tyr	TAC	190	15.99	0.21
End	TAG	248	20.87	0.27
End	TAA	676	56.89	0.73
Results	for 35949	residue	sequence "Zangi	a olivaceobrunnea" starting "AATAATAAAT"
AmAcid	Codon	Number	/1000	Fraction ..
Ala	GCG	5	0.42	0.04
Ala	GCA	40	3.34	0.33
Ala	GCT	51	4.26	0.42
Ala	GCC	25	2.09	0.21
Cys	TGT	175	14.6	0.67
Cys	TGC	86	7.18	0.33
Asp	GAT	154	12.85	0.8
Asp	GAC	38	3.17	0.2
Glu	GAG	70	5.84	0.25
Glu	GAA	205	17.11	0.75
Phe	TTT	710	59.25	0.77
Phe	TTC	217	18.11	0.23
Gly	GGG	35	2.92	0.19
Gly	GGA	55	4.59	0.3
Gly	GGT	64	5.34	0.34
Gly	GGC	32	2.67	0.17
His	CAT	188	15.69	0.79
His	CAC	49	4.09	0.21
Ile	ATA	631	52.66	0.4
Ile	ATT	736	61.42	0.47
Ile	ATC	200	16.69	0.13
Lys	AAG	188	15.69	0.25
Lys	AAA	576	48.07	0.75
Leu	TTG	192	16.02	0.12
Leu	TTA	668	55.75	0.42
Leu	CTG	98	8.18	0.06
Leu	CTA	247	20.61	0.16
Leu	CTT	290	24.2	0.18
Leu	CTC	83	6.93	0.05
Met	ATG	168	14.02	1
Asn	AAT	607	50.66	0.76
Asn	AAC	193	16.11	0.24
Pro	CCG	17	1.42	0.09
Pro	CCA	77	6.43	0.39
Pro	CCT	70	5.84	0.36
Pro	CCC	31	2.59	0.16
Gln	CAG	107	8.93	0.38
Gln	CAA	172	14.35	0.62
Arg	AGG	128	10.68	0.31
Arg	AGA	190	15.86	0.46
Arg	CGG	17	1.42	0.04
Arg	CGA	35	2.92	0.08
Arg	CGT	24	2	0.06
Arg	CGC	21	1.75	0.05
Ser	AGT	165	13.77	0.21
Ser	AGC	132	11.02	0.17
Ser	TCG	36	3	0.05
Ser	TCA	131	10.93	0.17
Ser	TCT	219	18.28	0.28
Ser	TCC	96	8.01	0.12
Thr	ACG	31	2.59	0.08
Thr	ACA	106	8.85	0.26
Thr	ACT	165	13.77	0.4
Thr	ACC	106	8.85	0.26
Val	GTG	63	5.26	0.14
Val	GTA	170	14.19	0.37
Val	GTT	180	15.02	0.39
Val	GTC	48	4.01	0.1
Trp	TGG	113	9.43	0.41
Trp	TGA	164	13.69	0.59
Tyr	TAT	755	63.01	0.75
Tyr	TAC	253	21.11	0.25
End	TAG	266	22.2	0.25
End	TAA	819	68.35	0.75
